# Supplementary material for: CC Chemokine 2 Promotes Ovarian Cancer Progression through the MEK/ERK/MAP3K19 Signaling Pathway
Source: Int J Mol Sci. 2023 Jun 26;24(13):10652. doi: 10.3390/ijms241310652 (PMC10341728; doi:10.3390/ijms241310652)
Supplement: Supplementary file 1 [file ijms-24-10652-s001.zip]

Archive with 1 entries (1 files):
- ijms-2438618-supplementary.pdf
